# Supplementary material for: Chemokines act as phosphatidylserine-bound “find-me” signals in apoptotic cell clearance
Source: PLoS Biol. 2021 May 26;19(5):e3001259. doi: 10.1371/journal.pbio.3001259 (PMC8213124; doi:10.1371/journal.pbio.3001259)
Supplement: S1 Data — (XLSX) [file pbio.3001259.s013.xlsx]

## Sheet: Fig.1
	Figure 1B		DOPS
		CCL3	0	0	0
		CCL5	0.00635	0.00675	0.00655
		CCL11	0.26235	0.24495	0.26915
		CCL19	0.0393	0.0228	0.0407
		CCL20	1.90805	1.87495	1.91085
		CCL21	2.47135	2.36365	2.52975
		CCL22	0.0764	0.0708	0.0776
		CCL25	0.69	0.7752	0.7961
		CXCL3	0.0285	0.0391	0.0401
		CXCL6	0.0044	0.0081	0.0091
		CXCL8	0	0.0066	0.0006
		CXCL9	1.844	1.984	1.998
		CXCL11	0.5205	0.5236	0.5266
		CXCL16	0	0	0
	Figure 1C		CXCL9						CCL21						CCL3
		Chemokine (μg/ml)	DOPC			DOPS			DOPC			DOPS			DOPC			DOPS
		0.005	-0.0002	-0.0006	-0.0011	0.1343	0.1278	0.1327	0.0002	0.0002	0.0002	0.041	0.0412	0.0411	-0.0002	-0.002	-0.002	0.002	0.002	0.002
		0.01	-0.0012	-0.0025	-0.0032	0.2077	0.2095	0.2029	0.00125	0.00185	0.00235	0.07325	0.07045	0.07255	-0.0004	-0.0003	-0.00045	-0.0005	-0.0003	-0.00035
		0.05	-0.00685	-0.01215	-0.01065	0.37555	0.39845	0.39115	0.00075	0.00025	0.00915	0.34445	0.34375	0.34415	-0.0005	-0.00055	-0.0005	0.0002	0.001	0.001
		0.1	-0.0425	-0.0399	-0.0406	0.6129	0.6239	0.61935	-0.00085	0.00455	0.00015	0.54475	0.55115	0.54995	-0.0006	-0.0004	-0.00045	0.003	0.001	0.001
		0.5	-0.07305	-0.06455	-0.07165	1.2055	1.20195	1.20635	-0.0074	-0.0087	-0.0078	1.2747	1.2772	1.279	-0.0007	-0.0005	-0.007	-0.0002	-0.0003	-0.0002
		1	-0.0519	-0.0048	-0.0023	1.411	1.4201	1.4254	-0.0143	-0.0197	-0.021	1.714	1.7338	1.7497	-0.0007	-0.0006	-0.006	-0.0007	-0.0005	-0.0007
		5	-0.06345	-0.06385	-0.06365	1.69185	1.63885	1.6699	-0.0279	-0.0322	-0.0293	2.359	2.3559	2.3543	-0.0004	-0.0002	-0.00035	-0.0003	-0.0002	-0.00015
	Figure 1D		CXCL9						CCL21
		Competitor (μM)	DOPC			DOPS			DOPC			DOPS
		0.0004	1	1	1	1.05389	0.979663	1.06573	1	1	1	1	1.00056	1.00882
		0.004				1.03612	1.04596	0.999552				1.02678	1.09174	1.12446
		0.04				1.05813	1.04802	1.06607				0.952205	0.999503	0.9968
		0.4				1.01939	0.971567	0.98891				0.807463	0.870599	0.88544
		4	1.0405	0.979283	1.03053	0.0537691	0.04773	0.0458899	1.06441	0.963855	1.08531	0.0267901	0.0281323	0.027057
		40	1.11578	1.07851	1.12638	-0.0369089	-0.0409844	-0.03997	0.940662	0.933038	0.93992	-0.0129387	-0.0108986	-0.01158

## Sheet: Fig.3
	Figure 3A
	Chemotaxis (Left Column graphs)		Chemokine:lipid ratio	CCL3			CCL20			CCL21
		DOPS	0:0	0	0	0	0	0	0	0	0	0
			1:0	24090	27950	30530	17785	16850	14840	49640	49600	54220
			1:100	26870	21580	29770	18040	18205	16550	51350	50500	53210
			1:1000	27600	18130	31300	17155	16620	13620	42400	46410	53660
			1:10000	30790	27400	31530	15010	16120	15410	48460	50820	53200
			1:100000	25760	24170	25570	16660	14910	15975	50010	57140	60370
		DOPC	1:10000	29860	23988	28610	18060	17125	16590	48630	56060	59220
			1:100000	28840	23540	27580	15780	18005	16950	49330	56280	48450
	Figure 3A			CCL3			CCL20			CCL21
	Liposome binding (Right Column graphs)		DOPS	0.0027	0.0065	0.0053	0.253167	0.274267	0.249467	0.1861	0.2377	0.3283
			DOPC	0.0019	0.0071	0.0075	0.00446667	0.00026667	0.00286667	-0.006	0.0144	0.0739
	Figure 3B
			Chemokine (μg/ml)	Buffer			Heparin			DOPC			DOPS
		CCL3	0.1	5057.5	4692.5	3442.5	4457.5	4912.5	4457.5	4077.5	3102.5	4072.5	2447.5	2578	3757.5
			1	9857.5	12377.5	13167.5	14852.5	12332.5	14237.5	8237.5	9827.5	10877.5	11322.5	11872.5	14102.5
			10	1772.5	4817.5	5342.5	3697.5	4137.5	3137.5	1452.5	1457.5	2457.5	3267.5	3282.5	4182.5
			100	1702.5	0	0	0	0	0	0	0	0	0	0	0
		CCL20	0.1	1985	2115	2015	25	125	1325	235	125	645	955	1045	1025
			1	45075	58805	57235	22935	18985	16185	42155	43035	49885	40185	50905	42455
			10	40975	50235	52015	2055	805	205	46615	37495	36365	34685	43355	34795
			100	4735	3695	5315	0	0	0	4825	2265	2615	8755	8325	10605
		CCL21	0.1	0	0	0	0	0	0	0	0	0	0	0	0
			1	31800	29120	26880	0	0	0	23220	24300	24835	22535	24015	24135
			10	62525	61775	62325	0	0	0	57900	56795	56740	57750	58350	59240
			100	46645	50480	57790	0	0	0	57755	51135	57780	49960	53205	43930

## Sheet: Fig.4
				Figure 4F			CCL2				CCL20				CCL11					CXCL11
						Live	274.854	249.513	491.406	431.25	139.875	139.875	302.737	292.211	371.731	317.314	373.05	282.27	643.443	89.8833	89.8833	103.495	100	345.507	386.087
						Live + AnV	249.513	200.78	431.25	381.25	275.789	259.368	119.938	100	472.085	453.71	218.44	227.66	438.525	89.8833	89.8833	86.2903	72.5806	299.13	284.638
						Apoptotic	100	100	100	100	102.737	97.2632	100	100	118.021	81.9788	109.22	90.7801	100	105.058	94.9416	96.5054	103.495	104.928	95.0725
						Apoptotic + AnV	50.0975	50.0975	60.1562	50.1562	40.0312	19.9377	48.8421	48.8421	72.7915	90.4594	45.5319	45.5319	52.459	14.9805	19.9611	17.2581	17.2581	32	36.4638
				Figure 4H
							PBS			B18			B18 + ProtK
						Live	56.7	55.6	54.1	986	1005	980	75	76.9	72.2
						Apoptotic	101	94.8	82.3	331	332	251	114	110	94.5
				Figure 4J
							PBS			CXCL11			CXCL11 + AnV			CXCL11 + ProtK			CXCL11 + AnV + Protk
						Live	8.6	9.3	10.1	242	232	235	231	220	233	11.5	11.5	8.98	10.7	10.7	7.7
						Apoptotic	9.2	9.7	9.9	97	85.5	82	36.2	35.4	33.5	39.1	37.6	38.8	13.7	13.7	8.9

## Sheet: Fig.5
	Figure 5A			PBS 18h		Dex 6h		Dex 18h					Figure 5E		Agonist						SN						ApoBD						MV
			Ccl21	103768	112212	162329	158815	187215	183259					Time (s)	Ccr1		Ccr2		Cxcr3		Ccr1		Ccr2		Cxcr3		Ccr1		Ccr2		Cxcr3		Ccr1		Ccr2		Cxcr3
			Cxcl13	1975	3118	6615	7247	5411	4015					0	0	0	0	0	0	0	0	0	0	0	0	0	0	0	0	0	0	0	0	0	0	0	0	0
			Ccl6	59717	51599	104172	106614	112148	113363					1.6	0.36	1.668	0.358	-0.083	0.834	0.508	-0.476	-1.437	1.109	-2.277	-0.961	-0.573	0.392	0.995	0.906	-0.281	1.767	0.878	-2.381	1.186	0.842	0.91	0.148	2.328
			C5/C5a	7794	8627	13088	11328	7122	5919					3.2	-0.393	0.6	1.116	-2.046	0.669	1.64	0.761	0.441	-1.465	-0.937	1.932	0.798	-0.107	0.762	-0.979	0.926	0.258	-0.255	-1.274	0.526	0.495	-0.296	0.42	1.641
			Ccl28	2026	1942	3517	3592	1877	2217					4.8	-0.434	1.004	0.788	-0.047	1.235	-0.853	2.104	1.857	0.62	-0.665	-0.643	1.904	0.313	1.328	0.61	-0.979	0.516	-0.605	-2.913	0.745	-0.898	1.196	-0.249	-0.217
			Chemerin	30207	28697	50851	44961	79750	79425					6.4	-2.369	2.497	0.704	-0.878	-1.304	1.662	0.761	0.194	-0.364	-0.433	-0.216	-0.685	0.057	1.079	0.444	-0.254	0.411	0.932	-1.75	0.579	-0.197	0.123	0.58	1.488
			Ccl27	15084	14484	30954	31519	16931	17256					8	-1.32	1.487	1.219	1.583	0.756	-0.258	0.852	1.191	0.376	-0.804	-0.506	-0.738	0.426	-0.044	0.606	-0.519	1.601	0.606	-1.6	0.46	-1.46	0.576	-1.245	1.241
			Cxcl16	5281	5153	8053	8106	14557	15135					9.6	-0.598	1.911	1.688	-1.495	0.084	-0.136	0.01	0.87	-1.2	-1.086	0.835	0.173	0.038	-0.741	-0.69	-0.173	-0.776	0.538	-1.609	0.211	0.128	0.452	0.494	1.87
			Ccl11	2763	2574	5534	6437	6498	7385					11.2	-0.817	1.507	1.656	1.83	1.635	1.107	1.107	-0.191	0.143	-1.792	0.868	1.653	0.257	-0.93	-1.281	-0.216	-1.032	0.336	-0.278	0.204	0.044	0.53	-0.138	1.697
			Cx3cl1	3183	4919	4927	5039	5647	5987					12.8	-0.261	1.306	0.576	-0.526	0.767	1.168	1.074	-0.668	-0.291	-0.814	0.689	2.694	1.351	-0.722	0.106	2.093	0.727	1.093	-0.433	0.674	-1.333	1.244	-0.574	1.229
			IL-16	179146	179974	187292	188317	189167	193436					14.4	0.325	0.768	2.096	1.619	0.719	1.037	0.416	-0.926	-0.537	-1.256	-0.376	-0.344	0.956	0.983	0.497	0.386	0.954	0.18	-1.643	0.828	-0.7	-0.87	0.106	1.905
			Cxcl10	22652	21977	35415	33556	109166	112174					16	-0.743	0.399	0.895	1.21	-1.194	1.074	-0.84	0.504	-0.269	-1.764	-0.327	0.918	0.627	1.355	0.014	-1.099	1.208	-0.363	-2.483	1.513	0.354	0.143	-0.072	2.149
			Cxcl11	2445	2235	3704	3569	2245	2310					17.6	-1.516	0.92	0.853	0.208	0.511	0.166	1.544	-1.071	-1.323	-1.354	-0.319	1.258	-0.159	-0.066	0.28	-0.141	-0.336	-0.177	-0.615	-0.933	0.229	0.923	-1.045	2.316
			Ccl2	10552	10049	17044	16747	7992	7504					19.2	-1.612	1.374	2.091	-0.334	1.008	2.465	0.977	0.891	-0.171	-1.279	-0.923	0.357	-0.511	-0.43	-0.187	1.685	0.888	-1.327	-0.767	0.71	-0.87	0.624	-0.407	0.501
			Cxcl1	17257	16846	32492	32174	11338	11314					20.8	-2.311	-0.17	3.577	0.021	1.939	1.97	1.172	-0.182	-4.107	-1.455	0.276	0.877	1.068	-0.848	-0.401	0.358	-0.356	1.387	-1.324	-0.529	0.293	-2.017	0.441	2.061
			Cxcl5	4503	5171	11879	11496	9194	9270					22.4	-2.247	-6.985	-3.564	17.738	-17.071	-0.22	-4.636	-11.775	0.672	0.287	-0.43	1.15	0.428	0.117	5.228	-6.451	-2.151	1.514	-0.579	-2.028	-2.71	-5.378	-0.798	0.795
			Ccl8	11609	11939	13362	15911	40911	30526					24	-1.014	-3.177	-1.188	20.032	4.655	8.453	-5.787	-9.36	2.467	3.381	1.762	4.174	-0.632	-2.434	7.155	0.342	-3.691	0.08	-1.846	-2.296	-0.494	-4.605	0.165	2.584
			Ccl12	23315	22863	67039	64981	92673	92953					25.6	7.067	51.135	1.616	22.181	69.961	49.928	-5.74	2.961	7.642	7.702	10.185	7.411	0.309	-1.936	7.131	2.802	0.483	0.52	-1.328	-2.328	1.463	-2.466	3.962	4.391
			Ccl22	7504	7711	11890	11637	12928	14222					27.2	40.257	118.787	11.954	27.831	114.4	90.522	0.299	46.19	24.257	25.766	20.962	17.696	-0.767	-1.589	9.13	2.68	4.192	0.914	-2.141	-1.813	2.325	4.038	8.222	7.565
			Cxcl9	5314	4640	8092	8254	8869	8724					28.8	75.685	152.103	23.893	29.698	124.873	109.141	18.885	95.438	43.183	48.983	36.222	26.095	-1.151	-1.239	11.345	6.12	11.812	4.183	-2.118	-0.596	4.971	14.198	13.084	13.809
			Ccl3	1852	1935	3058	3086	1710	1908					30.4	107.645	164.304	35.009	35.967	124.011	113.183	40.962	115.447	56.498	68.067	44.291	36.972	0.315	-0.75	12.991	11.713	20.617	5.775	-1.904	0.065	11.756	24.58	20.063	20.788
			Ccl9	11116	10757	83263	79535	69263	68083					32	130.655	168.1	42.977	41.27	110.498	105.827	62.875	118.953	61.049	76.211	44.222	46.345	-0.643	0.489	16.673	16.867	25.933	5.204	-1.407	0.514	17.681	34.151	25.233	23.104
			Cxcl2	2925	2957	3988	5103	2356	3755					33.6	144.602	173.419	48.051	46.939	98.254	95.412	75.886	118.012	62.394	81.611	37.432	48.915	0.336	1.473	19.116	20.308	29.57	6.024	-1.807	1.81	20.818	40.081	27.261	25.379
			Ccl5	15967	16682	20300	20742	106894	112134					35.2	155.911	167.381	50.881	51.291	83.437	83.639	81.146	106.008	58.942	79.923	28.006	51.805	-1.194	1.385	21.776	26.834	27.957	6.654	-1.373	3.569	26.3	43.41	26.524	25.893
			Cxcl12	105703	102374	92072	94345	88354	92945					36.8	160.774	165.155	51.302	56.227	71.911	72.164	85.302	90.403	56.023	77.809	15.307	48.152	-0.101	2.991	23.514	28.411	28.853	8.527	-1.946	3.507	26.802	40.203	24.029	24.617
			Adipsin	88916	97105	91726	90404	90510	89886					38.4	165.972	161.641	49.945	61.229	58.59	63.387	84.663	76.657	47.989	70.318	5.612	41.772	0.164	1.953	24.01	28.267	23.363	8.681	-0.846	3.788	29.815	40.318	23.065	23.237
			gp130	47852	49318	35859	35704	36669	35716					40	165.692	157.08	50.758	62.448	50.56	52.158	87.382	61.979	41.493	65.463	-2.1	35.505	0.523	0.587	24.783	32.981	17.557	8.212	-2.663	2.94	27.485	37.973	15.841	21.381
			HSP60	122444	122715	123486	115247	98855	102578					41.6	169.665	151.813	49.351	66.71	40.954	40.836	88.002	48.007	34.732	60.02	-5.65	27.966	-0.396	1.889	24.936	32.269	11.466	7.017	-2.776	2.138	24.254	33.568	12.866	17.692
														43.2	167.606	145.072	47.801	67.527	29.89	34.95	86.483	35.627	29.042	51.624	-10.958	20.274	-2.388	0.448	26.863	33.868	8.691	7.032	-2.231	2.896	25.397	31.074	7.229	14.648
														44.8	162.6	138.074	44.37	67.269	22.409	26.829	85.809	27.192	21.772	43.717	-11.71	14.182	-2.615	0.203	27.54	31.819	2.733	6.671	-2.778	1.578	21.298	25.087	2.718	10.511
														46.4	159.603	128.725	43.676	69.963	13.771	19.953	84.668	18.883	19.888	37.036	-13.863	9.298	-1.121	0.86	25.481	30.928	-0.435	4.802	-1.794	1.001	18.809	20.419	-1.095	5.968
														48	150.796	119.761	40.847	68.817	7.531	13.945	81.946	9.534	14.676	30.931	-15.025	4.583	-2.544	-0.197	26.847	28.496	-5.19	4.74	-2.586	-0.294	15.583	16.284	-3.569	4.029
														49.6	147.318	112.341	38.615	68.758	1.79	11.176	76.971	6.584	12.379	25.047	-15.723	1.22	-1.299	-0.305	24.972	26.541	-7.563	2.418	-0.625	-1.897	12.316	14.229	-6.013	1.733
	Figure 5F													51.2	143.785	103.041	36.325	68.615	-5.677	5.468	72.465	2.295	11.168	19.308	-15.671	-1.3	-2.437	0.772	23.601	25.007	-10.811	2.595	-2.319	-1.237	9.214	8.612	-7.897	-0.281
			Volume (μl)	Ccr1			Ccr7							52.8	134.655	96.741	31.622	67.716	-9.367	1.392	67.203	-0.57	7.562	14.442	-16.588	-2.828	-3.825	-1.876	22.747	23.634	-12.812	1.26	-3.383	-2.276	7.903	6.811	-9.171	-2.171
		SN	0	0	0	0	0	0	0					54.4	129.718	85.133	29.469	66.197	-12.214	-0.85	63.281	-4.689	6.59	10.699	-16.817	-4.991	-3.103	-0.614	21.386	21.214	-15.525	1.05	-2.405	-2.789	3.566	2.938	-9.934	-4.066
			7.5	14502.5	15152.5	15203	25992.5	38422.5						56	122.967	77.202	27.941	66.276	-15.393	-4.611	56.019	-6.398	5.415	7.221	-16.439	-7.612	-2.934	-1.938	20.366	18.265	-16.462	-0.864	-2.767	-2.217	1.201	1.49	-11.638	-4.802
			15	21442.5	22162.5	21853	28772.5	32992.5	33043					57.6	114.532	69.872	24.892	61.59	-17.968	-5.849	49.614	-7.878	2.883	3.855	-16.199	-7.165	-3.251	-1.841	20.357	17.966	-17.286	-1.312	-1.258	-2.907	-0.481	-1.787	-11.422	-6.88
			30	24632.5	30972.5	32093	31632.5	21672.5	31083					59.2	108.34	61.865	22.136	60.869	-18.893	-7.262	43.506	-9.202	3.053	2.776	-16.335	-7.875	-4.856	-2.441	19.527	14.512	-19.185	-0.741	-2.127	-4.428	-3.026	-3.452	-12.683	-6.25
		ApoBD	0	0	0	0	0	0	0					60.8	100.464	53.593	19.885	59.595	-21.263	-7.839	37.93	-8.807	1.478	1.244	-16.978	-8.316	-3.87	-2.128	17.297	12.58	-20.585	-1.206	-2.097	-2.981	-2.386	-3.516	-12.835	-6.817
			7.5	0	0	0	10582.5	7222.5	10053					62.4	95.071	48.862	17.16	57.115	-22.204	-11.713	32.725	-10.165	1.601	-0.448	-16.028	-8.687	-4.432	-2.725	17.084	11.079	-21.003	-1.486	-3.092	-1.552	-6.717	-5.89	-13.074	-7.676
			15	3362.5	3343	3252.5	15252.5	15103	11312.5					64	86.014	40.304	14.305	55.635	-24.402	-11.761	26.83	-11.091	0.893	-1.94	-15.446	-10.404	-3.876	-1.489	17.424	8.86	-21.044	-2.721	-2.91	-3.283	-7.824	-7.383	-12.548	-8.103
			30	7183	6952.5	7602.5	14903	14922.5	14892.5					65.6	79.729	34.707	11.681	53.84	-24.744	-11.365	25.224	-11.021	-1.569	-2.752	-17.571	-10.431	-4.292	-1.921	15.258	8.253	-21.506	-2.264	-3.021	-3.417	-7.576	-8.099	-12.884	-7.773
		MVs	0	0	0	0	0	0	0					67.2	72.441	29.869	10.434	50.677	-25.33	-11.245	19.842	-12.344	-0.645	-3.687	-16.231	-9.634	-3.881	-2.117	15.255	6.331	-20.847	-2.618	-3.251	-4.97	-8.255	-8.104	-13.184	-8.271
			7.5	132.5	0	53	31472.5	18722.5	31053					68.8	68.012	24.095	9.098	49.949	-24.85	-13.688	18.351	-11.938	-1.536	-3.638	-15.251	-11.205	-4.506	-2.603	15.14	4.864	-21.598	-1.496	-3.154	-2.536	-9.247	-9.755	-13.473	-9.159
			15	1103	0	1502.5	44332.5	30822.5	42833					70.4	62.583	20.295	6.366	46.035	-27.176	-11.917	13.872	-12.126	-1.823	-6.001	-16.047	-8.845	-3.905	-3.56	14.237	4.407	-22.11	-4.423	-2.757	-4.408	-11.001	-9.703	-13.922	-9.476
			30	2622.5	2933	3412.5	33082.5	34013	23522.5					72	55.371	14.198	5.391	44.798	-26.257	-11.968	11.482	-9.968	-3.159	-5.089	-15.651	-9.621	-3.928	-1.818	12.446	3.226	-23.673	-1.55	-3.347	-3.551	-10.226	-10.369	-13.92	-7.626
														73.6	50.147	14.019	3.878	42.726	-27.928	-13.737	10.596	-12.42	-3.127	-4.376	-16.369	-10.032	-3.493	-2.42	11.508	2.815	-22.501	-2.101	-2.912	-5.09	-10.911	-10.102	-12.847	-8.505
														75.2	43.101	8.785	1.071	41.615	-27.511	-11.33	6.456	-13.364	-3	-5.945	-14.697	-9.812	-4.309	-1.781	11.07	0.884	-23.766	-2.977	-3.102	-2.924	-10.705	-10.322	-11.517	-8.918
														76.8	40.403	8.019	0.947	38.512	-28.463	-13.472	6.416	-13.352	-3.567	-4.852	-15.766	-9.708	-3.612	-2.333	10.375	1.127	-23.208	-1.609	-1.642	-3.751	-11.859	-8.668	-11.871	-7.587
														78.4	34.646	7.832	-1.404	37.467	-27.324	-15.292	4.996	-13.18	-4.523	-4.023	-14.314	-9.455	-3.957	-1.944	11.551	0.435	-23.642	-2.691	-1.467	-3.914	-13.1	-10.808	-11.778	-8.176
														80	29.47	5.036	-2.068	36.278	-26.559	-13.479	3.216	-12.651	-4.393	-6.357	-15.314	-9.05	-3.548	-2.243	10.394	0.177	-24.271	-2.226	-0.362	-3.706	-12.669	-10.185	-12.625	-9.736
														81.6	25.86	4.051	-2.939	35.177	-27.712	-12.565	2.105	-12.229	-3.177	-5.554	-15.749	-9.096	-4.703	-2.545	8.968	-0.406	-24.741	-1.718	-3.113	-4.221	-12.457	-9.417	-9.585	-8.068
														83.2	22.539	1.803	-3.915	31.936	-29.568	-13.248	2.904	-13.667	-4.713	-4.996	-13.731	-10.467	-2.036	-3.006	10.042	0.058	-23.678	-3.533	-3.498	-3.33	-12.964	-9.756	-11.246	-7.512
														84.8	20.55	2.583	-4.205	31.219	-28.447	-14.019	0.933	-13.552	-4.737	-5.824	-14.599	-8.425	-5.877	-2.34	9.59	-1.186	-22.907	-2.61	-3.408	-3.543	-13.327	-10.283	-11.215	-7.311
														86.4	17.269	0.466	-6.046	29.321	-30.841	-12.986	0.335	-13.117	-4.912	-4.675	-15.477	-7.263	-3.711	-2.785	8.516	-1.803	-24.101	-1.957	-2.009	-4.207	-13.019	-9.136	-10.346	-7.99
														88	15.565	0.023	-5.328	31.519	-28.555	-11.901	-1.164	-12.863	-4.115	-5.592	-14.434	-8.784	-4.18	-2.456	8.418	-1.411	-24.798	-2	-1.507	-3.96	-13.669	-10.512	-12.388	-6.492
														89.6	13.197	-1.872	-6.252	29.221	-28.29	-11.406	-0.023	-13.17	-4.871	-5.385	-14.701	-8.96	-2.776	-1.233	9.231	-1.27	-22.731	-0.368	-2.245	-2.947	-12.662	-10.455	-11.51	-7.553
														91.2	11.949	-2.027	-6.707	28.071	-26.805	-13.929	-2.586	-14.059	-5.155	-4.194	-14.269	-8.622	-4.643	-2.732	6.71	-1.506	-22.786	-0.926	-3.207	-3.262	-12.08	-11.49	-9.851	-7.328
														92.8	11.755	-3.048	-7.476	25.987	-27.818	-12.686	-1.057	-13.091	-5.754	-5.377	-14.518	-8.962	-2.92	-2.032	7.016	-3.384	-23.983	-0.535	-4.491	-4.33	-11.714	-10.917	-8.928	-6.55
														94.4	9.432	-2.981	-7.91	28.36	-27.205	-12.466	-1.19	-12.442	-6.312	-4.064	-14.071	-8.49	-3.902	-2.39	8.14	-3.004	-23.565	0.664	-3.017	-3.215	-12.72	-9.376	-9.834	-5.969
														96	8.701	-3.385	-7.785	26.176	-30.461	-12.199	-2.923	-13.73	-4.92	-4.053	-12.856	-8.734	-2.018	-0.639	8.12	-1.506	-24.145	0.681	-2.243	-4.108	-12.065	-8.645	-9.205	-6.662
														97.6	7.478	-4.581	-9.573	23.148	-26.925	-11.282	-2.622	-13.019	-5.733	-3.802	-13	-7.619	-2.956	-2.731	6.532	-3.013	-23.242	-0.113	-3.392	-4.007	-12.319	-10.191	-11.278	-7.134
														99.2	5.835	-4.434	-8.953	25.125	-29.057	-11.089	-3.362	-12.065	-5.284	-3.532	-13.785	-8.868	-2.512	-1.65	7.366	-2.443	-24.055	0.322	-3.102	-4.162	-12.265	-10.464	-7.293	-6.86
														100.8	7.011	-3.841	-8.232	23.072	-30.299	-11.072	-3.076	-11.828	-6.498	-3.568	-13.836	-8.086	-4.101	-1.638	7.452	-3.217	-23.932	-0.032	-4.408	-3.85	-12.444	-9.749	-7.963	-6.072
														102.4	7.471	-4.641	-8.716	23.429	-28.36	-12.664	-4.139	-12.04	-5.477	-3.38	-13.706	-7.182	-3.878	-1.406	5.915	-1.142	-23.725	0.755	-3.935	-4.317	-11.43	-8.027	-8.94	-6.073
														104	5.802	-6.017	-8.612	20.833	-28.506	-10.399	-3.731	-12.365	-4.047	-2.527	-12.88	-8.755	-3.434	-2.1	5.41	-2.354	-24.268	2.228	-4.581	-5.494	-11.08	-10.185	-8.289	-5.135
														105.6	4.31	-4.131	-9.548	21.505	-27.499	-11.781	-2.569	-12.156	-6.003	-3.972	-13.032	-7.989	-3.357	-1.968	7.089	-1.303	-24.083	2.055	-3.656	-3.243	-11.121	-10.798	-8.26	-5.259
														107.2	7.613	-3.739	-9.029	19.776	-27.324	-12.441	-5.1	-11.456	-7.366	-2.462	-13.48	-5.206	-4.17	-2.697	6.119	-1.685	-24.36	0.699	-4.009	-3.15	-10.258	-9.589	-7.187	-4.926
														108.8	5.869	-6.698	-8.814	20.668	-28.659	-11.952	-4.064	-11.3	-5.379	-3.389	-13.271	-6.736	-5.4	-0.685	7.165	-3.571	-23.699	1.771	-3.543	-4.197	-9.641	-10.058	-7.267	-4.606
														110.4	3.897	-6.256	-9.458	22.207	-27.53	-11.368	-4.232	-10.419	-5.21	-2.941	-12.744	-7.438	-4.156	-2.274	5.274	-1.502	-24.232	0.338	-2.826	-3.913	-11.71	-9.145	-8.115	-5.217
														112	4.949	-5.851	-8.571	23.84	-28.217	-11.429	-4.916	-11.586	-5.066	-4.59	-12.003	-7.777	-3.79	-0.795	5.716	-1.246	-21.97	2.124	-3.359	-3.748	-10.053	-10.163	-6.875	-3.95
														113.6	5.546	-6.071	-8.991	21.336	-29.639	-10.34	-3.31	-10.843	-5.42	-2.89	-11.19	-6.395	-4.374	-0.974	4.989	-0.535	-23.659	3.127	-3.18	-4.377	-9.23	-8.51	-7.478	-4.549
														115.2	4.411	-6.646	-8.931	22.727	-27.216	-11.484	-4.51	-10.374	-7.179	-1.451	-11.84	-6.411	-3.507	-1.075	4.597	-2.562	-23.282	3.215	-5.04	-5.182	-8.757	-9.546	-5.584	-3.99
														116.8	4.394	-7.328	-9.52	20.134	-27.754	-11.207	-4.67	-11.158	-5.729	-3.753	-11.581	-6.171	-3.995	-2.501	5.556	-1.121	-22.273	3.179	-3.087	-4.871	-9.4	-9.324	-6.035	-4.06
														118.4	3.201	-5.494	-9.392	19.373	-27.077	-12.511	-5.128	-10.44	-5.641	-3.941	-11.73	-6.416	-5.839	-2.31	5.182	-2.326	-21.914	2.039	-4.118	-3.63	-8.882	-8.358	-6.902	-3.927
														120	4.782	-7.011	-9.905	18.161	-26.442	-11.027	-4.512	-9.706	-6.039	-3.178	-12.154	-7.585	-4.609	-0.25	6.055	-1.269	-22.896	3.476	-2.341	-2.764	-9.366	-9.222	-5.874	-2.913
														121.6	5.424	-6.49	-10.634	19.249	-28.338	-9.33	-4.136	-10.751	-4.81	-2.948	-9.485	-6.75	-5.441	-3.464	6.054	-0.966	-21.645	3.775	-4.625	-2.531	-10.066	-10.585	-6.762	-3.714
														123.2	4.341	-6.911	-10.085	19.955	-26.801	-10.361	-3.194	-8.596	-6.184	-2.13	-11.574	-6.864	-4.825	-1.053	5.257	-1.246	-21.586	1.663	-3.872	-3.349	-9.123	-9.852	-5.759	-3.026
														124.8	3.449	-8.252	-10.129	19.978	-26.436	-9.517	-4.697	-10.265	-6.016	-2.263	-11.206	-6.621	-7.393	-0.224	6.691	-1.293	-22.857	3.142	-3.457	-3.62	-7.806	-8.759	-4.917	-2.446
														126.4	4.189	-8.187	-9.475	18.897	-27.553	-11.425	-4.866	-9.551	-6.222	-1.672	-11.672	-6.135	-7.406	-0.897	7.256	-1.218	-22.604	4.204	-3.143	-3.445	-7.4	-8.814	-4.934	-2.894
														128	5.005	-6.699	-9.828	19.148	-27.543	-10.377	-3.958	-9.138	-5.011	-1.978	-11.541	-6.414	-6.538	-2.171	4.863	-1.967	-22.783	2.598	-4.3	-4.115	-9.643	-8.363	-4.938	-2.112
														129.6	3.132	-8.158	-10.519	19.767	-27.469	-10.188	-4.743	-8.423	-5.508	-1.78	-11.779	-5.079	-7.161	-2.039	6.249	-0.229	-22.637	2.91	-3.387	-4.448	-6.613	-9.153	-4.778	-2.048
														131.2	3.772	-7.927	-9.47	20.518	-28.707	-8.77	-4.389	-8.436	-6.129	-1.559	-9.327	-4.993	-5.536	-1.344	5.123	-0.472	-22.656	3.618	-2.588	-3.141	-7.584	-9.133	-3.393	-1.698
														132.8	3.082	-7.549	-10.412	19.353	-26.89	-9.994	-5.975	-9.39	-5.475	-0.028	-11.345	-6.403	-7.116	-0.506	6.083	0.041	-23.855	4.799	-3.125	-3.726	-8.773	-9.35	-2.316	-1.39
														134.4	5.426	-7.708	-8.936	17.918	-26.304	-9.145	-4.194	-8.895	-7.263	-1.144	-11.837	-4.803	-7.439	-2.567	4.352	-1.552	-21.925	3.617	-3.253	-3.956	-8.621	-10.294	-2.943	-1.238
														136	3.829	-7.33	-11.699	20.003	-26.76	-7.611	-5.175	-8.442	-6.362	-1.112	-11.789	-4.94	-7.757	-2.579	7.049	0.001	-22.82	3.115	-2.513	-4.489	-7.853	-8.636	-3.275	-0.444
														137.6	3.966	-9.394	-9.58	19.477	-27.07	-9.514	-4.492	-8.555	-7.268	-1.276	-10.522	-6.408	-8.763	-3.451	6.987	-0.537	-23.243	4.473	-2.671	-4.14	-8.414	-10.87	-2.931	-0.953
														139.2	4.471	-8.625	-9.966	18.76	-27.443	-9.415	-3.896	-9.124	-8.005	-1.533	-10.715	-5.651	-8.298	-2.78	8.526	0.503	-22.442	4.746	-3.956	-5.017	-6.935	-9.998	-2.517	-0.077
														140.8	3.422	-9.969	-10.148	20.282	-27.311	-8.598	-5.508	-9.348	-6.628	-1.664	-10.857	-4.842	-8.324	-3.97	8.946	1.215	-21.612	3.821	-4.427	-6.003	-6.893	-10.248	-0.847	-0.163
														142.4	4.41	-8.814	-10.085	18.856	-25.97	-8.447	-3.794	-8.201	-5.817	-0.681	-10.577	-5.128	-7.538	-3.493	8.201	0.426	-21.57	2.519	-4.042	-5.338	-6.964	-10.268	-0.843	-1.55
														144	2.436	-9.974	-9.726	20.17	-27.09	-8.165	-5.308	-8.381	-6.983	-1.649	-9.692	-5.036	-6.462	-3.325	10.213	0.226	-21.013	2.103	-4.843	-4.421	-6.195	-9.503	-1.089	-0.427
														145.6	4.471	-9.791	-9.165	19.873	-24.709	-8.928	-4.861	-7.3	-6.841	-0.844	-9.375	-3.946	-7.587	-2.514	9.475	-0.076	-21.311	2.427	-4.459	-6.126	-8.126	-9.634	0.445	0.134
														147.2	2.198	-10.345	-11.492	21.829	-27.117	-8.176	-3.33	-6.464	-6.763	-0.687	-10.617	-6.292	-7.399	-3.919	12.327	1.738	-21.085	3.806	-3.391	-5.756	-6.327	-10.515	2.041	0.529
														148.8	3.438	-10.967	-10.438	24.875	-26.862	-8.626	-4.008	-7.861	-7.485	-0.058	-10.375	-3.892	-7.758	-5.634	10.827	2.451	-20.325	2.376	-3.492	-6.568	-6.417	-9.217	2.458	0.4
														150.4	4.05	-10.527	-10.466	19.803	-26.039	-8.887	-3.911	-9.549	-7.836	-0.763	-8.893	-4.542	-6.777	-5.154	12.344	1.032	-21.453	3.769	-3.749	-6.06	-6.591	-8.676	3.511	1.109
														152	3.186	-10.097	-9.47	22.561	-27.248	-7.26	-4.242	-7.451	-7.359	-0.317	-9.729	-3.374	-6.784	-3.646	13.337	0.686	-20.39	4.936	-4.212	-4.201	-6.637	-10.927	4.119	1.289
														153.6	3.767	-10.64	-10.7	22.165	-25.643	-8.085	-5.745	-7.802	-7.259	-1.32	-10.586	-4.699	-6.198	-3.796	13.276	1.086	-20.085	3.879	-2.055	-4.76	-5.147	-9.693	4.734	1.449
														155.2	2.669	-10.241	-9.877	22.584	-26.222	-7.241	-2.991	-6.637	-5.281	-0.958	-8.513	-2.357	-7.21	-3.654	14.714	1.16	-20.272	3.764	-4.135	-5.658	-6.295	-11.837	5.18	0.638
														156.8	2.778	-10.779	-10.333	22.463	-26.777	-6.737	-5.065	-7.233	-7.201	-0.412	-8.571	-3.117	-7.057	-5.066	14.268	1.384	-18.81	3.885	-3.725	-6.39	-4.346	-10.473	5.373	2.083
														158.4	3.829	-11.177	-9.617	24.291	-24.666	-7.348	-4.703	-7.253	-8.01	1.321	-7.697	-4.397	-7.466	-3.8	16.03	0.711	-18.562	2.682	-4.121	-5.591	-5.536	-10.403	7.671	1.74
														160	3.702	-11.49	-10.024	27.281	-25.957	-6.692	-5.085	-7.411	-7.673	1.15	-9.807	-4.494	-7.151	-5.952	16.645	1.021	-20.35	5.022	-4.18	-5.632	-5.944	-10.327	7.244	2.142
														161.6	2.046	-11.423	-9.02	22.902	-24.758	-7.697	-4.766	-5.466	-8.352	0.316	-9.388	-3.581	-5.906	-4.561	18.475	-0.085	-19.224	4.22	-4.338	-5.46	-4.734	-9.276	6.539	1.084
														163.2	2.874	-11.469	-9.805	23.733	-24.135	-7.954	-3.485	-6.23	-7.798	0.932	-9.656	-3.047	-5.768	-4.523	19.479	0.894	-18.445	3.654	-4.766	-5.427	-7.672	-8.937	8.653	2.45
														164.8	2.327	-11.574	-8.51	25.421	-26.476	-6.033	-3.493	-4.836	-6.728	-0.428	-7.672	-3.621	-4.75	-4.382	19.544	2.376	-18.764	4.26	-4.015	-5.895	-5.778	-8.955	9.186	0.57
														166.4	1.025	-11.065	-9.947	23.976	-25.434	-5.756	-2.415	-6.018	-6.516	0.355	-8.044	-2.166	-6.604	-4.837	17.893	0.865	-18.232	5.99	-4.126	-5.373	-5.412	-9.168	8.904	1.925
														168	2.363	-11.541	-8.009	26.985	-23.838	-6.67	-4.899	-6.296	-6.3	0.263	-7.91	-2.739	-6.103	-4.892	19.117	2.522	-19.193	4.399	-4.323	-3.384	-3.636	-9.658	10.298	2.448
														169.6	2.847	-13.293	-9.894	29.324	-23.571	-5.554	-3.227	-6.501	-8.434	0.645	-7.297	-3.067	-4.551	-3.938	21.159	0.377	-18.599	5.366	-4.306	-3.005	-5.141	-8.995	9.198	2.478
														171.2	1.992	-11.79	-8.601	27.105	-23.104	-4.823	-4.708	-5.282	-7.223	-0.414	-8.97	-3.987	-5.16	-5.098	22.989	3.263	-18.914	5.495	-4.238	-3.914	-4.538	-7.979	10.104	3.984
														172.8	1.917	-12.19	-9.303	28.725	-22.685	-4.281	-5.1	-6.884	-8.273	0.205	-7.225	-3.682	-5.068	-4.238	22.28	2.153	-17.285	5.863	-2.976	-2.166	-5.193	-7.961	11.492	2.52
														174.4	0.108	-11.643	-8.544	26.965	-23.698	-4.82	-4.64	-5.172	-7.344	0.553	-7.875	-3.259	-3.084	-5.437	22.634	1.654	-17.632	6.397	-3.315	-3.808	-5.6	-7.807	11.191	3.196
														176	0.248	-12.917	-8.334	28.75	-21.533	-3.694	-5.715	-4.473	-7.049	1.729	-8.034	-2.679	-3.476	-4.765	22.17	2.163	-16.719	3.778	-4.209	-4.12	-4.116	-6.8	10.647	3.706
														177.6	1.788	-12.16	-7.33	28.74	-24.146	-4.72	-4.75	-5.429	-7.166	1.09	-7.958	-2.357	-4.017	-3.061	22.602	3.072	-17.474	6.591	-4.016	-1.74	-4.46	-6.277	9.739	3.384
														179.2	0.516	-13.724	-8.579	30.855	-23.672	-2.443	-5.29	-4.316	-7.744	1.027	-6.914	-2.46	-4.623	-4.576	21.691	2.751	-18.217	8.142	-3.445	-2.269	-4.215	-5.28	10.453	2.953

## Sheet: Fig.6
	Figure 6A
			MM1 cells												THP1 cells
				Media			PBS			DXM						Media			PBS			DXM
			Media	1062.5	1250	1062.5									Media	1750	1937.5	1437.5
			SN				1187.5	812.5	1375	21187.5	16750	20562.5			SN				4062.5	3562.5	3625	38250	25875	35875
			ApoBD				3875	3750	4750	24250	25250	22750			ApoBD				3125	2625	4562.5	29750	29750	28437.5
	Figure 6B
			Media								PBS				DXM
		Media	7	7.16667	6.16667	5.66667	7	7.16667	6.16667	5.66667
		SN									17.3333	17.3333	27.6667	26.3333	18.5	16.3333	20.1667
		ApoBD									79.5	92.3333	60.1667	41	91.8333	71.1667	56
	Figure 6D
				MM1 cells							THP1 cells
				Media	ApoBD+buffer	ApoBD+35K	ApoBD+vCCL2	ApoBD+apyrase			Media	ApoBD+buffer	ApoBD+35K	ApoBD+vCCL2	ApoBD+apyrase
				812.5	30312.5	8125	6937.5	30187.5			312.5	14562.5	875	812.5	9750
				750	21437.5	8625	7562.5	36687.5			500	11187.5	750	312.5	10312.5
				625	25875	8437.5	8000	29500			500	11687.5	2000	625	11875
	Figure 6E
				Untreated						SN 16xg
			SN	88.6364	86.2299	125.134	107.52	111.179	81.3008	115.909	103.075	84.2246	122.764	102.033	123.374
			ApoBD	126.651	94.1038	79.2453	125.121	80.1932	94.686	28.3019	22.6415	13.5266	0	62.2642	0

## Sheet: S4 Fig.
		S4 Fig. A
					Chemokine:lipid ratio	CCL3 (Ccr1 cells)			CCL20 (Ccr6 cells)			CCL21 (Ccr7 cells)
				DOPS	0:0	0	0	0	0	0	0	0	0	0
					1:0	11050	10050	6138.89	29820	24210	23960	14610	14510	9200
					0:100	0	0	0	0	0	0	0	0	0
					0:1000	0	0	0	0	0	0	0	0	0
					0:10000	0	0	0	0	0	0	0	0	0
					0:100000	0	0	0	0	0	0	0	0	0
				DOPC	0:10000	0	0	0	0	0	0	0	0	0
					0:100000	61.1111	261.111	461.111	0	0	0	0	0	0
		S4 Fig. B
					Input			Output
				CCL20+Buffer	0.0075	0.0074	0.0071	0.0075	0.0074	0.0075
				CCL20+DOPC	0.0151	0.0154	0.0153	0.0157	0.0111	0.0148
				CCL20+DOPS	0.8223	0.8711	0.8692	0.1355	0.1412	0.145
		S4 Fig. C			CCL20			CCL3
				buffer	12545	13110	11380	7295	5600	9240
				DOPC	16470	15425	18330	6980	7605	8050
				DOPS	7515	8135	7085	6700	9015	8835

## Sheet: S5 Fig.
		S5 Fig. B		CCL3-tst						CCL21-tst						CXCL9-tst
			Chemokine (μg/ml)	DOPC			DOPS			DOPC			DOPS			DOPC			DOPS
			0.1	0.0317	0.0118	0.0236	0.0103	0.0102	0.0101	0.0143	0.011	0.0124	0.0125	0.01295	0.0131	0.00765	0.0073	0.0077	0.022	0.025	0.0232
			0.5	0	0.00605	0.0032	0	0.01395	0.0065	0.016	0.0117	0.0141	0.0857	0.0862	0.0902	0.0035	0.006	0.0054	0.093	0.1108	0.0986
			1	0	0	0	0	0	0	0.01115	0.00815	0.00995	0.47925	0.48225	0.48225	0	0	0	0.34785	0.35295	0.35005
			5	0	0	0	0	0	0	0.0268	0.0137	0.00185	2.1842	2.1607	2.2126	0	0	0.00015	2.0118	1.9783	1.9494

## Sheet: S9 Fig.
	S9 Fig. A								S9 Fig. B																	S9 Fig. C
											SN						ApoBD
		Time (s)	PBS		DEX					Time (s)	Buffer		Unfiltered		Filtered		Buffer		Unfiltered		Filtered						Time (s)	anti-Ccl6		anti-Ccl12		No Ab
		0	0	0	0	0				0	0	0	0	0	0	0	0	0	0	0	0	0					0	0	0	0	0	0	0
		1.6	0.077	1.612	0.172	0.744				1.6	-1.505	0.348	-2.185	0.845	0.56	-0.745	0.913	-2.246	1.308	-0.905	-0.621	-0.601					1.6	0.719	0.003	0.125	2.055	-0.442	0.355
		3.2	0.498	1.466	1.191	-0.295				3.2	0.368	-0.413	-1.049	-1.264	-0.128	-0.08	0.318	-1.59	-0.29	-1.718	-1.521	-1.732					3.2	0.762	-0.392	-0.791	1.151	0.461	2.032
		4.8	1.068	-1.455	0.423	0.234				4.8	0.093	0.239	-0.589	-0.23	1.475	-1.285	2.004	-0.977	-0.023	-1.741	-1.29	0.273					4.8	1.845	0.17	-0.028	2.327	-0.818	-0.379
		6.4	0.296	1.602	1.624	1.092				6.4	0.517	0.719	-0.244	1.313	1.55	0.09	1.117	-1.461	0.992	-1.394	-1.664	-0.957					6.4	-0.029	-0.765	-0.525	2.25	-0.44	0.351
		8	-0.221	-0.061	2.409	-0.275				8	-0.716	0.689	-0.758	-0.869	-0.14	-1.158	0.946	-1.001	0.831	-1.682	-0.369	-0.49					8	0.094	0.307	1.049	2.811	0.468	1.669
		9.6	1.754	0.266	1.968	0.826				9.6	0.273	-0.52	-0.946	1.278	0.124	-2.538	2.097	0.18	-0.626	-2.261	-1.986	-0.48					9.6	1.649	0.741	0.42	1.882	-1.647	0.202
		11.2	1.704	-1.694	-0.06	0.107				11.2	0.016	0.365	-1.967	0.317	0.68	-0.653	1.126	-1.11	-1.299	-2.016	-0.999	-2.494					11.2	0.624	0.286	-0.301	2.715	0.6	0.08
		12.8	1.098	-0.505	1.822	0.35				12.8	-0.369	0.58	-0.627	0.489	1.706	-1.945	0.164	-0.742	-0.539	-2.669	-0.707	-2.113					12.8	-0.096	0.421	0.332	2.758	-0.288	-0.492
		14.4	1.097	-0.064	1.089	-0.002				14.4	-0.262	0.111	-0.585	0.153	0.923	0.022	0.804	-0.199	0.167	-3.424	-2.667	-0.919					14.4	1.167	0.504	0.532	1.271	0.27	0.72
		16	1.143	-1.491	1.982	0.064				16	-0.124	-0.825	-2.113	0.052	0.225	-0.783	1.213	-0.04	-0.031	-1.708	-2.299	-0.217					16	0.527	1.539	1.068	1.426	-0.921	0.326
		17.6	1.149	0.178	1.426	1.599				17.6	-0.745	0.027	0.132	0.125	0.135	-0.081	0.666	-1.237	-0.458	-3.071	-1.587	-0.834					17.6	0.29	-0.605	0.69	2.03	0.148	-0.02
		19.2	-0.224	-1.011	1.846	1.15				19.2	-1.469	0.185	0.271	-0.341	1.229	-0.813	1.728	-1.505	0.793	-1.124	-0.77	0.293					19.2	-1.258	-0.191	-0.101	1.077	-0.157	0.756
		20.8	0.272	-0.195	1.323	-0.046				20.8	-0.116	-1.002	-1.076	-0.509	0.724	-0.769	0.11	-1.24	-0.213	-3.295	-2.458	-0.354					20.8	0.922	1.632	0.525	2.586	-0.199	-3.821
		22.4	7.337	5.862	-0.105	0.629				22.4	-11.386	1.713	0.944	4.067	1.116	-2.066	0.167	0.92	5.201	-1.229	2.496	-3.844					22.4	0	-8.477	-2.383	-3.539	-4.08	-15.52
		24	8.758	10.452	0.689	-0.046				24	-16.171	1.454	3.825	8.063	5.471	1.92	-1.899	7.653	6.784	-0.261	2.26	-1.883					24	2.852	0	-1.756	2.969	-5.581	-12.012
		25.6	8.188	8.859	9.859	5.052				25.6	-13.075	1.047	6.339	10.05	16.788	6.711	-1.295	7.76	6.683	-0.277	2.266	-1.954					25.6	4.446	5.645	-2.707	3.472	-4.948	-3.862
		27.2	7.761	10.216	53.012	18.077				27.2	-12.243	-0.718	17.788	17.971	59.816	31.232	-1.995	6.536	6.246	0.348	2.513	-1.153					27.2	6.291	13.131	-1.157	6.385	12.583	18.615
		28.8	8.451	10.812	108.188	35.836				28.8	-9.23	1.289	43.979	32.404	124.336	75.195	-3.751	6.063	8.022	0.58	2.168	-1.129					28.8	8.558	26.644	0.418	4.84	30.064	39.493
		30.4	9.76	13.432	144.557	51.821				30.4	-6.038	1.626	71.809	52.739	157.495	114.973	-3.911	6.817	6.628	5	2.506	1.787					30.4	15.36	40.942	-0.628	6.597	39.997	51.704
		32	10.243	16.172	159.003	62.765				32	-2.113	1.6	96.002	67.442	160.694	135.735	-4.006	6.61	9.425	7.856	4.557	3.2					32	23.011	50.08	1.031	9.046	41.921	52.599
		33.6	12.207	19.284	159.999	68.455				33.6	0.789	2.087	112.105	82.11	161.791	140.947	-4.245	7.222	9.515	11.111	4.397	5.351					33.6	32.054	53.963	2.388	12.276	41.528	49.361
		35.2	15.589	20.95	149.29	68.169				35.2	1.605	2.586	119.83	91.801	149.569	135.962	-3.567	7.802	11.28	13.525	3.2	7.507					35.2	35.332	51.709	4.797	13.28	40.283	47.498
		36.8	16.802	22.605	134.317	67.421				36.8	1.659	2.252	122.49	98.765	136.226	127.262	-3.37	7.371	10.547	16.048	4.296	8.142					36.8	38.639	48.39	4.387	15.842	41.616	42.698
		38.4	19.196	24.785	119.96	63.102				38.4	1.193	1.69	124.759	104.885	121.961	116.928	-4.075	9.169	10.623	18.519	4.329	8.191					38.4	38.71	43.501	4.887	17.03	43.19	40.059
		40	21.835	26.403	105.066	58.687				40	0.384	1.748	122.529	106.884	112.581	103.059	-4.438	8.111	11.849	20.237	5.152	6.988					40	33.369	38.184	4.384	17.651	42.07	39.245
		41.6	20.865	24.211	89.592	56.372				41.6	-0.532	3.025	123.411	107.032	101.084	94.342	-4.284	9.145	12.062	18.889	3.867	7.493					41.6	31.466	30.493	4.336	16.841	41.825	33.659
		43.2	22.896	25.556	73.609	50.71				43.2	-1.928	2.367	117.49	104.51	90.984	83.594	-4.709	9.33	12.879	19.9	2.953	6.415					43.2	25.593	23.449	2.436	18.576	43.48	29.219
		44.8	23.324	24.856	59.327	46.43				44.8	-2.67	2.695	110.452	104.696	79.621	74.648	-4.255	7.786	11.952	20.542	4.792	5.808					44.8	20.569	19.81	4.298	18.062	42.703	27.127
		46.4	23.742	26.005	50.996	40.732				46.4	-1.984	2.609	105.357	104.295	70.659	65	-4.685	8.829	14.678	18.171	4.289	5.544					46.4	14.44	13.91	2.404	17.511	42.081	20.687
		48	23.217	23.887	41.335	35.85				48	-4.557	1.645	98.026	100.237	63.689	55.352	-3.586	9.497	13.904	17.944	4.248	3.427					48	8.84	8.551	1.149	18.64	38.578	18.062
		49.6	22.154	25.517	31.398	31.674				49.6	-6.901	1.886	91.962	96.543	53.661	47.569	-3.158	9.314	14.595	16.041	3.62	4.144					49.6	4.779	5.46	1.522	16.092	39.367	14.546
		51.2	22.129	23.585	25.767	27.396				51.2	-6.847	1.602	86.832	91.271	46.755	43.352	-2.887	7.607	13.043	15.581	3.464	1.926					51.2	1.006	1.706	1.894	16.466	35.688	11.291
		52.8	21.668	20.919	19.081	25.177				52.8	-9.216	2.28	77.561	91.173	40.537	34.006	-3.602	7.954	11.94	13.329	2.399	1.571					52.8	-2.785	-1.823	1.018	16.345	31.478	6.381
		54.4	21.998	21.445	14.235	20.749				54.4	-9.085	1.926	72.497	85.06	34.459	31.531	-3.177	8.177	10.972	12.605	3.369	0.759					54.4	-5.329	-4.17	2.494	14.408	28.271	4.681
		56	20.113	21.008	11.525	17.208				56	-10.094	1.706	65.015	82.828	26.71	26.454	-3.125	8.874	12.661	11.254	2.811	1.027					56	-10.613	-6.206	-0.324	14	27.303	0.712
		57.6	19.439	18.5	8.404	14.893				57.6	-11.592	2.26	60.2	76.381	23.858	21.792	-4.352	9.51	12.725	8.224	3.552	0.027					57.6	-11.613	-7.954	-0.986	12.804	23.213	-2.695
		59.2	18.693	16.486	4.802	10.439				59.2	-12.936	1.368	57.844	69.406	20.834	19.622	-5.648	10.427	10.279	8.297	3.348	-1.201					59.2	-13.496	-7.558	-1.112	12.665	19.83	-4.683
		60.8	18.208	18.484	3.074	8.346				60.8	-12.667	0.776	53.442	68.177	15.604	17.724	-5.107	8.223	10.6	5.909	2.763	-1.171					60.8	-15.907	-8.569	-1.518	11.401	19.033	-6.631
		62.4	19.465	17.504	-0.37	6.176				62.4	-13.852	0.297	50.252	64.755	14.764	16.403	-6.307	10.034	10.505	4.482	2.288	-1.048					62.4	-16.036	-9.656	-1.008	10.994	15.457	-7.613
		64	18.25	14.226	-2.225	4.515				64	-14.08	-0.089	46.128	61.342	13.297	13.524	-4.917	10.292	10.303	2.231	2.355	-2.914					64	-16.877	-8.837	-2.452	8.841	12.542	-9.515
		65.6	18.038	13.679	-3.208	3.094				65.6	-14.698	1.209	42.471	56.916	8.85	12.33	-5.618	9.04	8.235	3.252	2.06	-4.021					65.6	-17.476	-9.803	-3.069	9.338	12.935	-12.725
		67.2	15.791	12.568	-5.159	0.689				67.2	-15.378	-0.326	41.105	53.526	8.145	11.707	-5.829	8.149	10.043	2.758	1.79	-2.598					67.2	-18.744	-10.162	-1.591	8.664	8.768	-13.973
		68.8	16.964	11.74	-5.864	-0.686				68.8	-15.635	1.168	38.605	49.499	8.126	9.539	-7.74	9.169	7.663	-0.049	0.687	-3.765					68.8	-18.489	-10.157	-4.219	9.025	6.513	-13.809
		70.4	16.304	12.105	-6.858	-2.054				70.4	-16.574	0.279	36.75	49.621	4.207	8.984	-7.819	8.883	7.651	-0.4	1.455	-3.125					70.4	-18.167	-12.099	-1.902	8.096	4.422	-14.465
		72	15.496	10.034	-6.65	-3.426				72	-18.134	-0.678	36.741	46.787	4.622	9.052	-9.306	7.07	8.132	0.041	1.219	-3.534					72	-19.407	-11.281	-3.786	8.804	3.504	-15.998
		73.6	15.895	9.721	-9.701	-6.244				73.6	-17.416	0.61	33.325	46.334	4.454	7.491	-7.77	8.6	8.248	-1.591	2.105	-2.92					73.6	-18.43	-10.797	-2.277	8.304	2.494	-15.943
		75.2	14.324	9.801	-9.691	-5.437				75.2	-18.61	-0.967	31.311	42.302	2.675	7.578	-7.919	7.88	8.382	-1.507	-0.14	-3.892					75.2	-18.53	-8.826	-2.226	8.011	0.794	-15.569
		76.8	14.63	7.765	-11.314	-7.517				76.8	-18.145	-0.336	30.358	39.933	0.929	4.758	-9.096	6.748	7.953	-2.568	0.498	-4.575					76.8	-18.249	-10.033	-1.824	7.585	1.555	-15.71
		78.4	13.669	8.32	-11.114	-7.618				78.4	-18.58	0.207	30.032	39.953	-1.639	7.055	-7.608	7.183	7.699	-2.088	0.392	-5.851					78.4	-18.695	-10.007	-1.444	7.867	-0.18	-17.757
		80	15.261	9.34	-12.339	-8.197				80	-18.976	-1.069	29.41	36.893	-0.557	4.554	-10.244	8.729	7.209	-1.972	0.401	-5.215					80	-18.306	-10.415	-3.319	6.969	-1.588	-16.811
		81.6	14.494	6.232	-12.397	-8.338				81.6	-18.33	-1.314	28.15	35.566	-0.56	5.326	-9.747	7.297	6.962	-3.715	1.488	-3.57					81.6	-18.187	-9.18	-2.071	7.463	-1.851	-17.404
		83.2	14.531	5.647	-12.754	-8.131				83.2	-19.607	-0.433	26.761	35.12	-1.098	4.781	-10.8	6.93	6.84	-3.969	0.839	-4.418					83.2	-15.916	-8.041	-1.926	6.107	-2.601	-16.803
		84.8	12.525	7.195	-11.113	-10.893				84.8	-19.971	-0.307	26.775	33.989	-1.095	4.705	-11.459	6.452	4.984	-3.386	0.871	-3.814					84.8	-17.703	-9.807	-2.845	8.356	-2.972	-18.352
		86.4	11.169	5.239	-13.826	-9.903				86.4	-20.882	-1.412	24.467	31.365	-3.167	4.839	-9.987	6.037	7.615	-4.071	-0.407	-4.752					86.4	-17.326	-8.147	-1.934	7.861	-5.054	-17.221
		88	12.868	4.728	-13.849	-10.234				88	-19.737	-0.532	26.132	31.032	-2.132	4.171	-11.513	7.322	5.64	-4.771	1.715	-6.14					88	-16.844	-9.283	-0.745	6.779	-4.366	-18.387
		89.6	12.458	4.936	-13.241	-10.892				89.6	-19.219	0.098	25.339	30.124	-3.355	3.399	-11.745	6.74	6.384	-5.425	0.579	-4.904					89.6	-17.249	-7.11	-0.98	7.163	-3.055	-17.561
		91.2	12.1	5.961	-15.597	-11.478				91.2	-20.08	-0.623	21.815	28.969	-4.011	2.723	-12.373	5.734	5.275	-4.448	-0.279	-5.525					91.2	-16.299	-7.713	-2.027	7.444	-5.752	-17.74
		92.8	11.708	6.012	-15.613	-11.746				92.8	-20.008	-0.834	22.396	28.379	-4.638	2.757	-13.122	4.927	6.786	-5.317	1.283	-4.674					92.8	-14.992	-6.431	-2.056	8.89	-5.554	-17.855
		94.4	10.991	2.597	-15.762	-12.675				94.4	-20.854	-0.775	22.421	28.394	-4.921	1.424	-13.408	5.674	6.359	-5.197	0.991	-4.105					94.4	-15.607	-6.216	-0.852	8.361	-4.999	-18.185
		96	10.723	4.032	-17.254	-11.699				96	-21.222	-0.339	21.198	27.214	-5.962	2.814	-12.298	6.965	6.167	-5.175	-0.236	-4.292					96	-14.066	-6.073	-1.833	8.826	-4.961	-17.379
		97.6	10.276	6.104	-15.549	-10.535				97.6	-20.053	-2.268	21.262	26.935	-4.103	1.769	-11.971	6.02	6.016	-5.67	-0.428	-3.419					97.6	-14.352	-6.099	-0.512	7.652	-6.258	-18.115
		99.2	9.913	4.797	-15.886	-10.801				99.2	-21.683	-1.783	19.146	24.461	-4.615	1.585	-12.267	6.601	6.782	-4.989	0.5	-4.435					99.2	-14.839	-6.161	0.284	9.78	-6.638	-17.219
		100.8	10.364	4.59	-16.563	-11.649				100.8	-20.502	-1.716	20.213	25.507	-6.002	2.454	-14.14	6.932	6.298	-5.412	0.668	-5.059					100.8	-15.22	-5.404	-0.865	7.987	-7.797	-18.441
		102.4	9.381	3.707	-18.562	-11.395				102.4	-21.676	-1.647	19.942	23.102	-5.998	1.267	-14.91	4.221	5.544	-5.605	0.616	-5.159					102.4	-13.44	-5.23	0.107	8.778	-5.84	-18.134
		104	8.552	4.015	-18.291	-12.248				104	-19.96	-1.064	18.447	24.031	-5.106	0.697	-12.777	6.723	7.86	-3.936	0.625	-5.274					104	-12.767	-3.629	0.993	9.677	-7.538	-17.958
		105.6	8.05	3.36	-18.224	-11.236				105.6	-20.727	-2.578	18.801	22.23	-5.899	0.281	-13.577	6.469	5.805	-3.859	-1.379	-5.64					105.6	-11.583	-4.493	0.477	9.862	-6.896	-19.145
		107.2	8.847	2.548	-17.578	-12.405				107.2	-20.713	-1.884	17.331	24.242	-6.428	0.461	-13.702	7.326	6.406	-4.632	0.554	-5.72					107.2	-11.233	-3.342	-0.294	11.874	-7.541	-18.088
		108.8	6.107	3.994	-19.563	-10.965				108.8	-20.937	-2.305	17.843	21.984	-6.023	-0.217	-13.528	6.042	6.356	-5.467	0.429	-4.66					108.8	-10.583	-3.909	1.958	9.621	-8.315	-18.799
		110.4	5.252	2.794	-19.565	-11.504				110.4	-22.048	-1.554	16.096	23.578	-5.324	0.644	-14.126	6.531	6.278	-4.251	1.01	-3.378					110.4	-10.632	-1.88	0.953	9.576	-8.898	-19.363
		112	5.796	0.816	-20.73	-11.831				112	-20.642	-2.014	15.657	21.954	-6.906	0.614	-13.141	7.16	6.062	-4.95	-0.43	-4.808					112	-10.505	-3.082	1.29	8.572	-6.774	-18.691
		113.6	5.541	4.143	-20.045	-12.524				113.6	-20.397	-3.066	17.094	20.662	-7.746	0.097	-14.764	6.555	5.394	-5.047	-0.548	-4.131					113.6	-8.757	-2.204	0.837	10.291	-6.986	-19.073
		115.2	5.274	3.391	-20.238	-11.519				115.2	-20.854	-2.062	15.141	21.264	-5.268	-0.651	-14.865	6.465	5.821	-4.856	-0.603	-5.52					115.2	-10.202	-2.914	0.278	8.951	-7.492	-18.415
		116.8	4.006	2.515	-20.219	-12.73				116.8	-20.211	-1.125	16.482	19.788	-6.388	-0.364	-13.819	6.033	7.045	-4.559	-0.566	-5.591					116.8	-9.099	-0.732	-0.139	10.022	-7.669	-18.773
		118.4	3.576	3.634	-20.313	-13.348				118.4	-21.413	-1.54	15.656	20.086	-8.258	-0.532	-15.861	5.331	6.641	-3.292	0.108	-5.612					118.4	-10.629	-2.273	0.773	10.196	-8.76	-19.463
		120	2.403	2.269	-20.293	-12.22				120	-20.522	-2.897	13.834	19.324	-6.348	-0.157	-12.689	6.422	7.334	-4.403	1.12	-4.333					120	-8.78	-1.475	0.851	11.6	-8.812	-18.088
		121.6	2.192	2.591	-22.091	-11.84				121.6	-20.123	-2.088	15.985	19.182	-8.508	-0.622	-15.392	5.343	6.395	-5.83	0.825	-6.812					121.6	-9.779	-2.475	0.908	8.737	-9.388	-19.077
		123.2	1.967	3.796	-20.926	-12.127				123.2	-19.569	-2.818	14.793	19.716	-7.308	-1.292	-14.434	6.316	5.675	-4.968	0.072	-4.777					123.2	-8.089	-0.885	0.397	10.029	-8.624	-19.092
		124.8	0.201	2.741	-22.924	-13.174				124.8	-20.105	-1.706	13.945	18.734	-5.898	-0.475	-15.124	7.317	7.527	-5.912	-0.567	-5.649					124.8	-9.061	0.943	1.996	10.348	-7.687	-19.653
		126.4	0.011	3.53	-21.931	-13.362				126.4	-19.575	-1.798	12.876	17.402	-8.042	0.127	-14.532	6.456	6.543	-4.133	-0.781	-4.004					126.4	-8.344	-1.44	1.195	10.999	-8.66	-19.978
		128	0.216	3.303	-22.679	-11.752				128	-21.734	-1.597	14.806	17.718	-7.353	-1.412	-13.928	7.348	6.734	-4.291	0.667	-5.117					128	-8.629	0.283	3.071	10.874	-8.231	-20.77
		129.6	-0.705	3.555	-22.294	-12.475				129.6	-20.477	-1.047	13.469	18.353	-5.937	-1.837	-14.846	6.419	5.787	-4.845	1.489	-5.045					129.6	-7.002	-0.192	2.993	11.984	-7.685	-20.504
		131.2	-1.127	4.571	-21.587	-12.41				131.2	-19.981	-1.406	13.797	18.887	-8.399	-0.592	-15.247	5.73	7.1	-5.551	-0.307	-4.495					131.2	-7.723	1.296	0.428	11.717	-8.266	-21.495
		132.8	-0.346	3.61	-24.543	-12.018				132.8	-19.994	-2.957	13.783	17.312	-7.363	-0.497	-14.248	5.52	6.587	-3.775	1.244	-4.203					132.8	-6.004	0.504	1.625	11.619	-8.429	-21.054
		134.4	1.02	3.217	-22.469	-13.544				134.4	-20.63	-2.144	13.199	18.352	-7.769	-0.414	-14.577	5.776	6.246	-4.613	0.505	-3.992					134.4	-5.971	1.527	2.254	11.334	-9.513	-21.42
		136	-1.695	2.421	-23.423	-13.23				136	-18.805	-1.479	12.571	17.87	-7.441	-2.235	-14.47	5.283	5.475	-4.498	1.121	-5.487					136	-7.368	1.673	1.657	8.419	-8.133	-21.985
		137.6	-1.559	2.67	-23.069	-13.604				137.6	-19.918	-1.574	13.13	16.379	-8.849	-2.538	-14.89	5.555	5.428	-4.215	-1.039	-3.71					137.6	-6.671	2.162	2.267	10.745	-7.71	-21.088
		139.2	-3.439	2.244	-21.604	-13.368				139.2	-20.762	-2.869	12.932	18.648	-7.591	-1.109	-14.657	5.33	5.5	-2.904	0.559	-5.09					139.2	-6.428	1.462	3.33	12.834	-9.779	-22.34
		140.8	-1.986	3.247	-23.553	-13.289				140.8	-19.731	-0.815	12.202	17.911	-8.613	-0.552	-15.862	6.371	5.795	-4.19	-0.002	-3.883					140.8	-6.045	2.133	2.866	11.164	-8.797	-21.755
		142.4	-1.308	4.337	-22.662	-12.643				142.4	-20.044	-2.707	12.961	16.549	-8.939	-0.944	-15.593	3.933	6.665	-4.079	0.741	-4.059					142.4	-5.123	1.426	2.738	12.128	-9.088	-23.069
		144	-1.828	2.884	-23.633	-13.473				144	-20.744	-0.222	10.474	16.572	-7.25	-1.287	-15.587	5.79	6.289	-4.558	0.428	-2.774					144	-4.92	3.808	2.562	10.494	-8.452	-21.518
		145.6	-1.823	3.535	-23.496	-13.134				145.6	-18.734	-1.604	10.548	16.742	-7.78	-2.177	-14.506	6.625	5.717	-3.472	-0.158	-3.715					145.6	-3.654	2.22	4.34	12.033	-10.275	-21.678
		147.2	-3.623	3.568	-22.473	-13.008				147.2	-20.35	-1.405	13.102	16.94	-6.433	-1.03	-15.642	6.22	5.252	-4.446	-0.052	-5.163					147.2	-3.883	1.82	3.985	11.374	-9.57	-23.101
		148.8	-4.609	4.647	-24.412	-12.774				148.8	-19.626	-1.889	12.465	15.765	-7.306	-1.464	-17.512	5.869	6.872	-4.064	-1.784	-5.19					148.8	-2.61	2.784	1.752	13.337	-9.488	-21.557
		150.4	-2.583	3.318	-23.703	-12.523				150.4	-21.384	-2.21	9.766	15.886	-7.965	-1.607	-13.828	6.974	6.209	-3.747	0.735	-3.358					150.4	-2.999	2.108	2.609	12.867	-8.568	-23.745
		152	-3.992	2.601	-23.567	-12.954				152	-19.318	-1.866	10.666	16.054	-7.613	-0.734	-15.899	7.037	6.243	-3.29	0.942	-5.056					152	-2.416	4.761	3.851	11.155	-8.601	-22.95
		153.6	-2.585	5.025	-23.596	-12.765				153.6	-19.222	-0.925	11.417	16.395	-7.434	-0.288	-15.171	5.798	5.607	-2.511	0.062	-5.256					153.6	-2.836	3.395	3.62	12.355	-9.404	-22.293
		155.2	-2.374	3.757	-23.745	-12.11				155.2	-19.269	-2.463	13.929	16.978	-8.715	-1.396	-15.602	5.65	6.154	-4.115	0.414	-3.976					155.2	-3.241	5.046	4.558	13.155	-8.428	-22.913
		156.8	-3.194	3.578	-24.06	-12.682				156.8	-20.092	-2.418	13.085	16.037	-7.439	-1.415	-15.221	5.733	5.97	-2.628	-1.291	-3.628					156.8	-2.039	2.265	1.93	12.705	-8.097	-23.012
		158.4	-4.009	3.557	-23.852	-13.231				158.4	-19.259	-0.453	11.415	16.015	-5.929	-1.166	-13.305	5.787	5.682	-3.371	0.996	-4.517					158.4	0.246	4.79	2.475	13.704	-8.776	-22.094
		160	-2.376	3.093	-22.995	-12.948				160	-19.777	-1.323	11.128	17.51	-7.638	-1.681	-16.527	7.683	5.959	-2.297	0.382	-4.671					160	-0.146	5.044	3.46	14.818	-9.353	-22.598
		161.6	-2.563	3.416	-23.633	-12.95				161.6	-19.168	-3.167	11.339	15.646	-6.3	-0.394	-16.036	5.175	5.375	-2.214	1.452	-4.08					161.6	-0.442	5.342	4.149	12.489	-8.216	-22.338
		163.2	-2.445	3.724	-24.18	-12.563				163.2	-19.37	-0.746	12.718	15.232	-7.94	-1.138	-15.92	4.747	6.488	-2.118	0.213	-4.144					163.2	-0.678	5.959	3.098	12.65	-9.439	-23.173
		164.8	-2.843	3.689	-23.199	-13.074				164.8	-18.806	-0.302	10.606	14.768	-7.141	-0.198	-15.091	6.123	5.491	-2.309	0.527	-3.565					164.8	0.738	7.113	3.492	11.583	-9.255	-23.159
		166.4	-3.662	4.212	-23.616	-12.364				166.4	-19.309	-2.813	11.482	14.36	-6.947	-2.819	-15.285	5.103	4.947	-0.913	0.004	-5.017					166.4	-0.265	6.695	4.559	13.152	-7.675	-21.646
		168	-3.27	4.191	-23.487	-12.545				168	-19.26	-1.483	11.382	16.109	-7.9	-0.433	-15.767	5.909	6.831	-3.591	0.422	-3.856					168	2.168	6.581	4.252	13.166	-7.272	-21.549
		169.6	-3.969	4.015	-24.175	-14.043				169.6	-19.424	-0.719	11.258	15.612	-8.268	-3.047	-15.301	4.795	5.704	-1.259	0.975	-3.186					169.6	2.814	7.002	3.399	12.15	-8.121	-21.677
		171.2	-2.925	5.498	-23.702	-11.791				171.2	-19.863	0.306	11.724	14.328	-7.38	-1.124	-14.538	6.252	5.212	-2.078	-0.32	-2.04					171.2	1.217	6.509	5.739	14.459	-7.627	-22.354
		172.8	-4.235	4.012	-22.723	-11.59				172.8	-18.768	-1.072	11.886	15.189	-5.723	-1.081	-17.668	5.859	6.437	-2.066	1.08	-3.755					172.8	1.68	6.852	4.097	13.841	-8.242	-22.726
		174.4	-4.07	5.864	-22.779	-12.11				174.4	-19.593	-0.407	10.842	15.521	-6.082	-0.554	-14.087	5.894	6.975	-2.267	-0.782	-3.904					174.4	2.306	5.973	5.152	14.109	-8.142	-22.418
		176	-2.762	4.427	-23.068	-12.572				176	-18.322	-0.371	11.208	15.346	-5.67	-0.204	-16.355	5.388	5.559	-2.128	0.761	-3.605					176	1.918	9.283	4.393	14.797	-7.577	-20.976
		177.6	-1.635	4.226	-23.835	-12.029				177.6	-19.165	-0.615	9.872	15.284	-7.962	0.106	-15.789	5.593	5.22	0.267	0.169	-3.419					177.6	3.201	9.005	5.499	15.314	-7.938	-21.863
		179.2	-3.386	5.1	-22.323	-12.114				179.2	-19.528	-0.397	11.015	16.125	-7.91	-1.353	-14.95	6.398	5.53	-1.134	0.097	-4.02					179.2	4.052	7.744	5.085	16.041	-8.313	-22.079

## Sheet: S10 Fig
		S10 Fig
				MM1 cells								THP1 cells
					Ccl12			ATP					Ccl12			ATP
				+ buffer	50715	54085	61535	71475	66185	61525		+buffer	25540	25180	29120	30862.5	29597.5	29612.5
				+ 35K	3825	3815	4055	76975	79725	63415		+35K	770	285	705	30842.5	28197.5	33727.5
				+ vCCL2	2325	2595		62575	54735			+vCCL2	820	565	370	27797.5	28837.5	32107.5
				+ Apyrase	53645	57195	52755	1715	3265	3645		+apyrase	24220	24490	24850	987.5	947.5	957.5
